# Supplementary material for: Is Vitamin D Fortification of Dairy Products Effective for Improving Vitamin D Status? A Systematic Review and Meta-Analysis of Randomised Controlled Trials
Source: Nutrients. 2025 Nov 29;17(23):3757. doi: 10.3390/nu17233757 (PMC12694000; doi:10.3390/nu17233757)
Supplement: Supplementary file 1 [file nutrients-17-03757-s001.zip]

Archive with 1 entries (1 files):
- nutrients-3974170-supplementary.pdf
